# Supplementary material for: An evolutionary game analysis of algorithmic indirect copyright infringement from the perspective of collusion between UGC platforms and direct infringers
Source: PLoS One. 2024 May 15;19(5):e0292571. doi: 10.1371/journal.pone.0292571 (PMC11095730; doi:10.1371/journal.pone.0292571)
Supplement: S1 Data — (XLSX) [file pone.0292571.s001.xlsx]

## Sheet: Sheet1
Numerical simulation example data
	C1	E1	a	C2	F	G	s	P
Fig2	120	100	0.2	50	300	500	0.5	150
Fig3	120	100	0.5	50	200	200	0.5	-50
Fig4	120	100	0.5	50	300	500	0.5	-70
Fig5、6	120	100	0.2	50	300	500	0.5	0、100、200
Fig7、8	120	100	0.2	50	300	500	0.5	-20、-50、-100
Fig9、10	120	100	0.5	50	100、200、600	300	0.5	50
Fig11、12	120	100	0.5	50	20、100、200	500	0.5	-50
Fig13、14	120	100	0.2	50	500	100、300、500	0.5	50
Fig15、16	120	100	0.5	100	200	100、300、500	0.5	-50
